# Supplementary material for: The LOV Protein of Xanthomonas citri subsp. citri Plays a Significant Role in the Counteraction of Plant Immune Responses during Citrus Canker
Source: PLoS One. 2013 Nov 15;8(11):e80930. doi: 10.1371/journal.pone.0080930 (PMC3829917; doi:10.1371/journal.pone.0080930)
Supplement: Table S1 — Differentially regulated Citrus sinensis ESTs during the interaction with Xanthomonas citri subsp. citri WT and Δlov strains related to the functional categories photosynthesis, CHO metabolism, secondary metabolism, lipid metabolism, cell wall modification and biotic stress. The corresponding C. sinensis complete genes (http://www.phytozome.net/citrus.php) are specified. Homologies to sequences in Arabidopsis thaliana non-redundant databases are indicated. Empty rows indicate identity to previous proteins. The log2 of expression ratio between treatments (M), together with false discovery rate correction (FDR) and standard error (SE) are shown. Data are averages of three repetitions corresponding to three independent biological samples. (XLS) [file pone.0080930.s006.xls]

## Sheet: Hoja1
Category	ID	Contig	Citrus sinensis protein	E-value	Ath ortholog	E-value	Description	Putative gene identification			Expression ratio (M / p-value FDR / SD)
								(Accession No.)	[Species] Score E-value			WT-Dlov			Dlov-Control			WT-Control
Photosynthesis	C31003A10	aC31003A10EF_c	orange1.1g024395m	3e-100	AT5G54270	7e-172	light-harvesting chlorophyll B-binding protein 3	XP_002525758.1	chlorophyll A/B binding protein, putative [Ricinus communis] 511 0.0		1.40332	0.00433066	0.14285	-1.79289	0.000322166	0.14285	-0.389568	0.144384	0.14285
	C31707D09	aC31707D09EF_c	orange1.1g024395m	2e-69							1.74913	0.00707757	0.192991	-2.28919	0.000643192	0.192991	-0.540058	0.116807	0.172617
	C31301D05	aC31301D05EF_c	orange1.1g024395m	4e-140							1.5258	0.029774	0.305646	-1.77904	0.00534387	0.305646	-0.253245	0.646234	0.305646
	C32005E07	aCL93Contig2	orange1.1g022725m	4e-131	AT4G10340	8e-152	light harvesting complex of photosystem II 5	XP_002519950.1	chlorophyll A/B binding protein, putative [Ricinus communis] 493 2e-173		1.0855	0.00417885	0.109606	-1.04543	0.000800339	0.109606	0.040074	0.855547	0.109606
	IC0AAA61DF05	aCL2421Contig1	orange1.1g028743m	1e-49	AT2G40100	8e-127	light harvesting complex photosystem II	XP_002312153.1	light-harvesting complex II protein Lhcb8... 373 6e-128		1.64715	0.00768537	0.213016	-2.00007	0.00083791	0.213016	-0.35292	0.342222	0.213016
	C31006E04	aCL397Contig1	orange1.1g028743m	1e-109							1.16079	0.00684766	0.143359	-1.24961	0.00110294	0.143359	-0.088823	0.739887	0.143359
	C01008D03	aCL1393Contig1	orange1.1g033248m	2e-54	AT2G06520	4e-34	photosystem II subunit X	BAK61860.1	hypothetical protein [Citrus unshiu] 232 4e-76		1.97268	0.00102146	0.127677	-2.45253	9.1761e-05	0.127677	-0.479844	0.0680846	0.127677
	IC0AAA52BB02	aCL6Contig18	orange1.1g030310m	3e-47	AT1G06680	5e-90	photosystem II subunit P-1	XP_002283048.1	PREDICTED: oxygen-evolving enhancer protein 2, chloroplastic [Vitis vinifera] 311 2e-104		2.07814	0.00102146	0.13431	-2.33457	0.000127486	0.13431	-0.256424	0.278686	0.13431
	C31007B05	aCL1522Contig1	orange1.1g029024m	3e-65	AT1G67740	9e-48	photosystem II BY	XP_002285325.1	PREDICTED: photosystem II core complex proteins psbY, chloroplastic-like [Vitis vinifera] 273 9e-90		1.37954	0.00565466	0.158099	-2.09297	0.000272948	0.158099	-0.713432	0.0442952	0.158099
	C31604G05	aCL4171Contig1	orange1.1g032691m	6e-60	AT2G30570	7e-46	photosystem II reaction center W	ABK96462.1	unknown [Populus trichocarpa x Populus deltoides] 191 1e-59		2.20457	0.00495851	0.242415	-2.90282	0.000368684	0.242415	-0.698248	0.129048	0.242415
	C07005F11	aCL1513Contig1	orange1.1g033813m	4e-51	AT3G21055	1e-26	photosystem II subunit T	XP_002298398.1	predicted protein [Populus trichocarpa] >... 117 2e-31		1.85866	0.00495851	0.177255	-2.09773	0.000643192	0.177255	-0.239077	0.39375	0.158542
	C32013G07	aCL1349Contig1	orange1.1g023481m	7e-148	AT1G44575	1e-109	Chlorophyll A-B binding family protein	XP_002513761.1	Photosystem II 22 kDa protein, chloroplas. [Ricinus communis] 395 1e-135		1.49815	0.00917143	0.203657	-1.6219	0.00153288	0.203657	-0.123757	0.744783	0.203657
	IC0AAA97DD08	aCL242Contig1	orange1.1g024422m	2e-175	AT3G61470	3e-146	photosystem I light harvesting complex gene 2	XP_002277906.1	PREDICTED: chlorophyll a-b binding protei... 489 7e-173		1.13705	0.0217392	0.186411	-1.69566	0.00147356	0.186411	-0.558608	0.101142	0.166731
	IC0AAA54AB01	aCL6418Contig1	orange1.1g025577m	7e-68	AT3G54890	7e-138	photosystem I light harvesting complex gene 1	XP_004307395.1	hypothetical protein PRUPE_ppa010511mg [Prunus... 456 1e-160		1.5744	0.0312402	0.270245	-1.65313	0.00668631	0.246699	-0.078737	0.87666	0.246699
	C01017F05	aCL2388Contig1	orange1.1g032245m	2e-72	AT1G52230	3e-82	photosystem I subunit H2	XP_002304206.1	Photosystem I reaction center subunit VI, chloroplast precursor, putative [Ricinus communis] 258 6e-86		1.89888	0.00102146	0.120048	-2.02378	0.000131265	0.120048	-0.124893	0.555244	0.120048
	C05138G04	aCL2872Contig1	orange1.1g027843m	3e-133	AT4G12800	7e-102	photosystem I subunit l	XP_002527284.1	Photosystem I reaction center subunit XI, chloroplast precursor, putative [Ricinus communis] 342 1e-116		1.67541	0.00199652	0.12955	-1.92558	0.000186274	0.12955	-0.250179	0.273859	0.12955
	C01003D04	aC01003D04SK_c	orange1.1g033735m	3e-45	AT2G46820	2e-06	photosystem I P subunit	NP_001238306.1	uncharacterized protein LOC100306403 [Gly... 104 2e-26		1.21739	0.00749874	0.15444	-1.86429	0.000367007	0.15444	-0.646905	0.0530966	0.15444
	C05802C12	aCL3140Contig1	orange1.1g047658m	2e-112	AT1G03130	4e-102	photosystem I subunit D-2	BAF80471.1	PSI reaction center subunit II [Citrus sinens... 407 4e-142		1.1505	0.00768335	0.148292	-1.73609	0.000393077	0.148292	-0.585582	0.0614342	0.148292
	C01018A04	aC01018A04SK_c	orange1.1g032156m	2e-20	AT1G08380	6e-76	photosystem I subunit O	XP_002523852.1	conserved hypothetical protein [Ricinus c... 241 4e-79		1.39493	0.00750185	0.177309	-1.78637	0.000663202	0.177309	-0.391439	0.219982	0.177309
	C32009C02	aCL329Contig5	orange1.1g026929m	3e-125	AT1G31330	4e-125	photosystem I subunit F	XP_002516419.1	Photosystem I reaction center subunit III... 382 9e-132		1.30294	0.00749874	0.146613	-1.61031	0.00112877	0.163918	-0.307364	0.295433	0.163918
	C05072A10	aCL2714Contig1	orange1.1g033067m	2e-69	AT1G30380	6e-69	photosystem I subunit K	AFK39849.1	PREDICTED: photosystem I reaction center subunit psaK, chloroplastic [Vitis vinifera]		1.48287	0.00659714	0.180565	-1.56699	0.00111605	0.180565	-0.0841232	0.809987	0.180565
	C05057H09	aCL223Contig1	orange1.1g031508m	2e-102	AT1G55670	8e-78	photosystem I subunit G	XP_002531767.1	Photosystem I reaction center subunit V, chloroplast precursor, putative [Ricinus communis] 248 4e-81		1.18327	0.0649737	0.298845	-1.57748	0.0163007	0.334119	-0.39421	0.504871	0.334119
	C16011F11	aCL42Contig1	orange1.1g033208m	8e-66	AT2G26500	3e-38	cytochrome b6f complex subunit (petM), putative	CAN82364.1	hypothetical protein VITISV_027615 [Vitis vin... 166 4e-50		1.48869	0.00219353	0.125194	-1.71803	0.000241668	0.125194	-0.22934	0.296906	0.125194
	IC0AAA26DC03	aCL756Contig1	orange1.1g030950m	2e-86	AT1G76100	2e-77	plastocyanin 1	XP_002510603.1	Plastocyanin A, chloroplast precursor, putative [Ricinus communis] 271 3e-90		1.69886	0.00170683	0.125064	-2.07293	0.000140323	0.125064	-0.374069	0.11819	0.125064
	C16001D05	aCL2953Contig1	orange1.1g043022m	2e-75	AT1G20020	0.0	ferredoxin-NADP(+)-oxidoreductase 2	XP_003520228.1	PREDICTED: ferredoxin--NADP reductase, le... 662 0.0		1.36174	0.00230088	0.116126	-2.02816	0.000127486	0.116126	-0.666424	0.0252088	0.116126
CHO Metabolism	C06024D04	aCL7Contig2	orange1.1g008242m	4e-100	AT3G13790	0.0	Glycosyl hydrolases family 32 protein	AFU56876.1	cell wall invertase [Malus x domestica] 921 0.0		-1.55943	0.0303358	0.314858	4.17847	0.000272948	0.314858	2.61904	0.0111171	0.314858
	C05074C07	aC05074C07SK_c	orange1.1g012447m	1e-74	AT3G46970	0.0	alpha-glucan phosphorylase 2	AAM29154.1	starch phosphorylase type H [Citrus hybrid cul... 952 0.0		-1.18959	0.0817008	0.346228	2.61605	0.00189017	0.346228	1.42646	0.054985	0.346228
	C08027G04	aC08027G04SK_c	orange1.1g005402m	1e-111	AT3G29320	0.0	Glycosyl transferase, family 35	AAM29154.1	starch phosphorylase type H [Citrus hybrid cul... 871 0.0		1.09802	0.0156009	0.176091	-1.37168	0.00166056	0.176091	-0.27366	0.372354	0.176091
	C08005E04	aCL8376Contig1	orange1.1g021714m	0.0	AT5G37850	0.0	pfkB-like carbohydrate kinase family protein	XP_002271493.2	PREDICTED: pyridoxal kinase-like [Vitis v... 553 0.0		-1.18587	0.0105073	0.167124	1.14509	0.00280883	0.167124	-0.0407798	0.906802	0.167124
	C31802C06	aCL8292Contig1	orange1.1g042524m	3e-120	AT2G37790	7e-81	NAD(P)-linked oxidoreductase superfamily protein	XP_002311572.1	predicted protein [Populus trichocarpa] >... 647 0.0		-1.28556	0.0511163	0.27007	1.17191	0.0285176	0.27007	-0.11365	0.849049	0.295846
	C03010C01	aCL1142Contig2	orange1.1g008224m	0.0	AT1G12240	0.0	Glycosyl hydrolases family 32 protein	BAF34363.1	beta-fructofuranosidase [Citrus sinensis] 1128 0.0		-1.03291	0.0359749	0.206412	0.337453	0.298706	0.206412	-0.695456	0.0769704	0.18462
	C03002H08	aCL3494Contig1	orange1.1g008531m	1e-169	AT3G43190	0.0	sucrose synthase 4	BAA89049.1	sucrose synthase [Citrus unshiu] 1157 0.0		-1.33138	0.0680553	0.360638	0.817514	0.147919	0.360638	-0.513869	0.412742	0.360638
Secondary	C32105G05	aCL9100Contig1	orange1.1g037716m	2e-144	AT4G36810	2e-138	geranylgeranyl pyrophosphate synthase 1	EMJ17590.1	hypothetical protein PRUPE_ppa021460mg [Prunus... 490 3e-170		-1.28583	0.013538	0.195817	1.65329	0.00124057	0.195817	0.367458	0.2865	0.195817
Metabolism	C02020B01	aCL960Contig1	orange1.1g020845m	0.0	AT4G38460	1e-40	geranylgeranyl reductase	BAF98300.1	geranyl-diphosphate synthase [Hevea brasilien... 296 1e-95		-2.37042	0.00521871	0.264438	2.18331	0.00133967	0.264438	-0.18711	0.700067	0.264438
	C34002F11	aC34002F11EF_c	orange1.1g018600m	4e-100	AT5G62790	0.0	1-deoxy-D-xylulose 5-phosphate reductoisomerase	ABD92702.1	1-deoxy-D-xylulose 5-phosphate reductoisomeras [Hevea brasiliensis] 573 0.0		-1.35033	0.00869211	0.180793	1.3895	0.00175935	0.180793	0.0391714	0.914825	0.180793
	C31503D07	aCL2Contig12	orange1.1g026546m	3e-78	AT4G34350	4e-143	4-hydroxy-3-methylbut-2-enyl diphosphate reductase	XP_002313816.1	predicted protein [Populus trichocarpa] >... 449 2e-154		-1.139	0.00495851	0.125586	1.01648	0.00144908	0.125586	-0.122526	0.58149	0.125586
	C34102B03	aCL5129Contig1	orange1.1g015495m	1e-150	AT5G48230	0.0	acetoacetyl-CoA thiolase 2	AAU95618.1	cytosolic acetoacetyl-coenzyme A thiolase [Nic... 723 0.0		-1.61096	0.023844	0.298447	1.88899	0.00380863	0.298447	0.278031	0.600494	0.298447
	C05133A02	aCL72Contig2	orange1.1g022053m	0.0	AT5G16440	1e-157	isopentenyl diphosphate isomerase 1	AAQ84167.1	isopentenyl pyrophosphate isomerase [ Pueraria montana var. lobata] 464 6e-162		-1.16374	0.0235404	0.21348	1.87836	0.00106213	0.21348	0.714624	0.0916344	0.21348
	C31203D11	aC31203D11EF_c	orange1.1g020324m	4e-86	AT2G18950	4e-75	homogentisate phytyltransferase 1	BAH10642.1	homogentisate geranylgeranyl transferase [Hevea brasiliensis] 249 6e-76		-1.68827	0.0398055	0.374075	2.90282	0.00168831	0.374075	1.21455	0.0987585	0.374075
	C31009F03	aCL6701Contig1	orange1.1g019050m	3e-144	AT5G23960	5e-78	terpene synthase 21	XP_003634696.1	PREDICTED: (-)-germacrene D synthase [Vitis vinifera] 374 5e-122		1.23118	0.0219787	0.221315	-1.02243	0.0139178	0.221315	0.208749	0.595585	0.221315
	C05074C06	aCL5511Contig1	orange1.1g043601m	6e-131	AT4G05160	0.0	AMP-dependent synthetase and ligase family protein	XP_002523698.1	AMP dependent CoA ligase, putative [Ricin... 697 0.0		-1.49387	0.0134567	0.226913	2.01949	0.00102483	0.226913	0.525628	0.202692	0.226913
	C32004A10	aCL1166Contig2	orange1.1g005031m	5e-176	AT2G37040	0.0	PHE ammonia lyase 1	CAB42794.1	phenylalanine-ammonia lyase [Citrus clementin... 1461 0.0		-1.85847	0.0675961	0.501435	2.91302	0.00538021	0.501435	1.05455	0.237969	0.501435
	IC0AAA36BF09	aIC0AAA36BF09RM2_c	orange1.1g018094m	6e-63	AT4G37990	2e-179	elicitor-activated gene 3-2	XP_002534367.1	alcohol dehydrogenase, putative [Ricinus communis] 600 0.0		-1.45536	0.0427319	0.20053	0.305453	0.461253	0.245598	-1.14991	0.0666847	0.20053
	C05809E10	aCL4260Contig1	orange1.1g036315m	2e-32	AT2G19070	0.0	spermidine hydroxycinnamoyl transferase	AFF57840.1	hydroxycinnamoyl-coenzyme A shikimate/quinate ... 660 0.0		-2.26586	0.00275816	0.206467	2.503	0.000364493	0.206467	0.23714	0.512477	0.206467
	C31705F07	aCL5400Contig1	orange1.1g031989m	2e-45	AT5G48930	2e-74	hydroxycinnamoyl-CoA shikimate/quinate hydroxycinnamoyl transferase	AFN85668.1	putative hydroxycinnamoyl CoA shikimate/quinate hydroxycinnamoyl transferase [Hibiscus cannabinus] 263 1e-83		-1.42099	0.0102191	0.199175	1.66506	0.00127578	0.199175	0.244066	0.483203	0.199175
	C31205B10	aCL3152Contig1	orange1.1g031989m	2e-92							-1.73078	0.0155214	0.276244	2.20599	0.00150647	0.276244	0.475204	0.326287	0.276244
	C32107F04	aCL139Contig2	orange1.1g025824m	4e-174	AT4G34050	5e-168	S-adenosyl-L-methionine-dependent methyltransferases superfamily protein	ACF48821.1	caffeoyl-CoA-O-methyltransferase [Gossypium hi... 485 8e-172		-1.05192	0.0806226	0.290498	3.31845	0.000715129	0.290498	2.26653	0.0128084	0.259829
	C31207A03	aC31207A03EF_c	orange1.1g024046m	6e-147	AT5G54160	4e-95	O-methyltransferase 1	A9X7L0.1	ANMT_RUTGR Anthranilate N-methyltra [Ruta graveolens] 412 6e-141		-1.27386	0.0479949	0.300338	3.33406	0.000489367	0.300338	2.0602	0.0181125	0.300338
	C31705B10	aC31705B10EF_c	orange1.1g016366m	5e-94	AT5G54160	7e-124	O-methyltransferase 1	XP_002320237.1	catechol o-methyltransferase related [Pop... 439 1e-149		-1.33443	0.0312402	0.271943	2.66576	0.000726403	0.271943	1.33133	0.0360433	0.271943
	C34004F10	aC34004F10EF_c	orange1.1g025939m	8e-138	AT1G35190	3e-114	2-oxoglutarate (2OG) and Fe(II)-dependent oxygenase superfamily protein	XP_002325021.1	2-oxoglutarate-dependent dioxygenase [Pop... 415 4e-144		-1.41723	0.00455829	0.147849	1.54491	0.000592867	0.147849	0.127686	0.630493	0.147849
	C05804C01	aCL945Contig1	orange1.1g010388m	0.0	AT5G07990	5e-140	Cytochrome P450 superfamily protein	ABA01477.1	cytochrome P450 DDWF1 [Gossypium hirsutum] 832 0.0		-1.12138	0.0418849	0.252942	2.69158	0.00057603	0.252942	1.5702	0.0205713	0.252942
	C31502H09	aC31502H09EF_c	orange1.1g022160m	2e-93	AT1G17020	5e-135	senescence-related gene 1	XP_002268288.1	PREDICTED: protein SRG1 [Vitis vinifera] 451 9e-156		-1.24877	0.0670512	0.335587	2.98446	0.00102483	0.335587	1.7357	0.0313282	0.335587
	C32006C02	aCL3874Contig1	orange1.1g018246m	7e-150	AT4G39330	0.0	cinnamyl alcohol dehydrogenase 9	XP_002279832.1	probable cinnamyl alcohol dehy. [Ricinus communis] 595 0.0		-1.10779	0.0487128	0.247551	0.415965	0.285727	0.247551	-0.691823	0.11705	0.221417
Lipid	C32006H09	aCL1652Contig1	orange1.1g016564m	6e-158	AT5G52920	0.0	plastidic pyruvate kinase beta subunit 1	XP_002513613.1	pyruvate kinase, putative [Ricinus commun... 652 0.0		-1.04698	0.0524898	0.255747	1.30347	0.00914362	0.255747	0.2565	0.570465	0.255747
Metabolism	C20004C04	aC20004C04SK_c	orange1.1g007257m	4e-96	AT2G47240	0.0	AMP-dependent synthetase and ligase family protein	XP_002515244.1	long-chain-fatty-acid CoA ligase, putativ [Ricinus communis]... 1025 0.0		1.08913	0.00684766	0.134307	-2.16195	0.00015963	0.134307	-1.07282	0.011658	0.134307
	C31010B04	aC31010B04EF_c	orange1.1g010098m	4e-133	AT4G00550	0.0	digalactosyl diacylglycerol deficient 2	XP_002511814.1	UDP-galactose:MGDG galactosyltransferase,... 746 0.0		-1.2627	0.00495851	0.139151	1.15463	0.00131353	0.139151	-0.108069	0.66848	0.139151
	C31404A06	aCL578Contig1	orange1.1g016781m	0.0	AT3G12120	0.0	fatty acid desaturase 2	AAY87459.1	omega-6 fatty acid desaturase [Hevea brasilien... 680 0.0		-2.6312	0.00405985	0.263001	2.86273	0.000525274	0.263001	0.23153	0.623015	0.263001
	C20008D08	aCL8953Contig1	orange1.1g043471m	1e-66	AT3G18000	0.0	S-adenosyl-L-methionine-dependent methyltransferases superfamily protein	XP_002532097.1	phosphoethanolamine n-methyltransferase, ... 827 0.0		1.30287	0.0247522	0.244759	-1.73765	0.00242898	0.244759	-0.43478	0.310911	0.244759
	C32108F09	aCL155Contig1	orange1.1g033603m	2e-54	AT2G38540	2e-34	lipid transfer protein 1	AAM21292.1	lipid-transfer protein [Citrus sinen... 164 9e-50		1.8244	0.00856921	0.243469	-2.53263	0.000592867	0.243469	-0.708228	0.125573	0.243469
	C31205H05	aCL1904Contig1	orange1.1g018984m	0.0	AT5G16120	0.0	alpha/beta-Hydrolases superfamily protein	XP_004291688.1	monoglyceride lipase-like [Fragaria vesca subsp. vesca] 565 0.0		-1.65052	0.0339337	0.324243	2.6812	0.00139373	0.290012	1.03068	0.112815	0.324243
	C31704G10	aC31704G10EF_c	orange1.1g003057m	4e-103	AT2G42010	0.0	phospholipase D beta 1	ACA49724.1	phospholipase D gamma [Citrus sinensis] 1778 0.0		-1.5195	0.0159122	0.244765	2.3502	0.000777913	0.244765	0.830699	0.0887979	0.244765
	C08031D02	aCL3563Contig1	orange1.1g003057m	0.0							-1.17311	0.00755116	0.14946	1.43424	0.000778747	0.14946	0.261124	0.320249	0.14946
	KN0AAB3AH08	aKN0AAB3AH08ZM1_c	orange1.1g021627m	6e-180	AT5G43300	2e-131	PLC-like phosphodiesterases superfamily protein	XP_002514861.1	glycerophosphodiester phosphodiesterase [Ricinus communis] 462 7e-160		1.36901	0.0252709	0.258717	-1.51696	0.00519397	0.258717	-0.147948	0.760618	0.258717
	C32108B02	aCL3967Contig1	orange1.1g016290m	0.0	AT1G06550	0.0	ATP-dependent caseinolytic (Clp) protease/crotonase family protein	XP_002526648.1	Enoyl-CoA hydratase, mitochondrial precur [Ricinus communis] 666 0.0		-1.10504	0.0334555	0.231802	1.6734	0.00229764	0.231802	0.56836	0.180795	0.231802
	C02026E12	aC02026E12SK_c	orange1.1g015610m	5e-104	AT3G06860	0.0	multifunctional protein 2	XP_002328602.1	predicted protein [Populus trichocarpa] >... 752 0.0		2.76418	0.0729874	0.384573	-2.99671	0.0234819	0.33305	-0.232531	0.729366	0.33305
	C32108C10	aCL5192Contig1	orange1.1g026317m	3e-138	AT3G51840	1e-133	acyl-CoA oxidase 4	XP_002532113.1	acyl-CoA dehydrogenase, putative [Ricinus... 416 5e-142		-1.13684	0.0632425	0.299013	0.864117	0.075069	0.299013	-0.272723	0.608842	0.299013
Cell Wall	C32007B02	aCL1488Contig1	orange1.1g011101m	5e-37	AT1G49750	8e-142	Leucine-rich repeat (LRR) family protein/ extensin family protein similar to leucine-rich repeat family protein	AEI72268.1	leucine-rich repeat family protein [Citrus trifoliata] 743 0.0		1.11353	0.023844	0.20586	-1.77367	0.00113621	0.20586	-0.660135	0.101142	0.20586
Metabolism	IC0AAA8DB05	aIC0AAA8DB05RM1_c	orange1.1g013811m	0.0	AT5G66460	0.0	Glycosyl hydrolase superfamily protein	ACN78662.1	endo-beta-mannanase [Actinidia arguta] 706 0.0		-6.8098	0.0142299	0.685797	7.62093	0.00312043	0.727398	0.811125	0.418156	0.542171
	C01018A12	aCL5261Contig1	orange1.1g009075m	0.0	AT3G61490	0.0	Pectin lyase-like superfamily protein	XP_002511903.1	polygalacturonase, putative [Ricinus comm... 835 0.0		1.10145	0.00417885	0.111073	-1.59972	0.00021263	0.111073	-0.498268	0.0446326	0.111073
	C32104E10	aCL3827Contig1	orange1.1g017972m	9e-172	AT1G04680	5e-160	Pectin lyase-like superfamily protein	ACB12931.1	pectate lyase 1-27 [Populus tremula x Populus ... 488 8e-168		-1.22207	0.023844	0.226576	1.50687	0.00312984	0.226576	0.284808	0.470515	0.226576
	C34003D05	aCL6641Contig1	orange1.1g020962m	0.0	AT5G13870	0.0	xyloglucan endotransglucosylase/hydrolase 5	ACT67416.1	xyloglucan endotransglycosylase [Shorea parvif... 570 0.0		-1.16153	0.00617999	0.139501	1.17464	0.00125838	0.139501	0.0131129	0.96424	0.139501
	C08006G03	aC08006G03SK_c	orange1.1g032298m	9e-09	AT3G43880	1.5	0	EHK50492.1			1.01272	0.0396467	0.223132	-0.603862	0.0914959	0.223132	0.408862	0.296788	0.223132
	C08038G07	aCL4602Contig1	orange1.1g025808m	4e-145	AT4G17030	2e-108	expansin-like B1	XP_002531220.1	Major pollen allergen Ory s 1 precursor, ... 371 7e-127		-1.01446	0.031407	0.150535	0.783112	0.0449849	0.190413	-0.231352	0.532722	0.201963
	KN0AAP13YN19	aKN0AAP13YN19FM1_c	orange1.1g020823m	1e-134	AT3G62060	2e-154	Pectinacetylesterase family protein	XP_002515160.1	pectin acetylesterase, putative [Ricinus ... 462 5e-159		1.03838	0.0506502	0.192138	-0.946886	0.0139945	0.151898	0.0914925	0.822549	0.203793
Defense response
Incompatible interaction
C31203F05	AT3G12500	aCL856Contig2	orange1.1g020187m	0.0	AT3G12500	2e-141	basic chitinase	BAG28346.1	chitinase [Citrus unshiu] 522 0.0		-2.70479	0.00145684	0.192473	4.43985	5.84734e-05	0.192473	1.73506	0.0104695	0.192473
C05075H02	AT3G04720	aCL1Contig14	orange1.1g032285m	8e-85	AT3G04720	3e-56	pathogenesis-related 4	AFP66573.1	pathogenesis response protein PR [Citrus sinen... 275 3e-92		-1.92907	0.0087197	0.258628	4.1613	0.00015963	0.258628	2.23223	0.0104695	0.258628
C31208A08	AT3G04720	aCL7071Contig1	orange1.1g032389m	5e-76	AT3G04720	2e-63	pathogenesis-related 4	FK82275.1	PR-4 protein [Chimonanthus praecox] 230 7e-75		-2.39798	0.0179203	0.369326	3.95672	0.00124057	0.412919	1.55874	0.0766479	0.412919
C32009D05	AT3G12500	aCL10Contig3	orange1.1g026315m	3e-167	AT3G12500	1e-108	basic chitinase	CAA93847.1	chitinase [Citrus sinensis] 501 7e-178		-1.90776	0.0658164	0.509647	2.1412	0.0199129	0.509647	0.233436	0.813182	0.509647
